# Supplementary material for: Exploration of Ziziphi Spinosae Semen in Treating Insomnia Based on Network Pharmacology Strategy
Source: Evid Based Complement Alternat Med. 2021 Oct 28;2021:9888607. doi: 10.1155/2021/9888607 (PMC8568550; doi:10.1155/2021/9888607)
Supplement: Supplementary Materials — Table S1: detailed information of related targets and gene symbols of compounds in ZSS. Table S2: the known therapeutic gene targets for insomnia. Table S3: detailed information about the D-C-G-D network. Table S4: overlapping gene symbols and corresponding degree values between disease and drug. Table S5: details of GO enrichment analyses. Table S6: details of KEGG pathway enrichment analyses. [file 9888607.f1.zip]

Archive with 6 entries (6 files):
- 9888607.f1/Supplementary Table S1-Detailed information of related targets and gene symbols of compounds in ZSS (1).doc
- 9888607.f1/Supplementary Table S2-The known therapeutic gene targets for Insomnia (1).doc
- 9888607.f1/Supplementary Table S3-Detailed information about D-C-G-D network (1).doc
- 9888607.f1/Supplementary Table S4-Overlapping gene symbols and corresponding degree values between disease and drug (1).doc
- 9888607.f1/Supplementary Table S5-Details of GO enrichment analyses (1).doc
- 9888607.f1/Supplementary Table S6-Details of KEGG pathway enrichment analyses (1).doc
